# Supplementary material for: Facile and Rapid Synthesis of Porous Hydrated V2O5 Nanoflakes for High-Performance Zinc Ion Battery Applications
Source: Nanomaterials (Basel). 2022 Jul 14;12(14):2400. doi: 10.3390/nano12142400 (PMC9318212; doi:10.3390/nano12142400)
Supplement: Supplementary file 1 [file nanomaterials-12-02400-s001.zip]

Archive with 1 entries (1 files):
- nanomaterials-1800504-supplementary.pdf
